# Supplementary material for: Sustaining Control of Schistosomiasis Mansoni in Western Côte d’Ivoire: Results from a SCORE Study, One Year after Initial Praziquantel Administration
Source: PLoS Negl Trop Dis. 2016 Jan 20;10(1):e0004329. doi: 10.1371/journal.pntd.0004329 (PMC4720284; doi:10.1371/journal.pntd.0004329)
Supplement: S1 Table — (XLSX) [file pntd.0004329.s001.xlsx]

## Sheet: Sheet1
Supporting information
S1 Table: Treatment coverage, and changes in S. mansoni prevalence and intensity of infection in 50 schools in western Côte d'Ivoire from 2012 to 2013
ARM		TREATMENT				PREVALENCE OF S.mansoni					INTENSITY (AM EPG) of S. mansoni
	Village	Number of school-aged children	School-aged children treated	coverage		2012	2013	Change		2012	2013	Change
A	Bampleu-Kalé	273	212	77.6557		27.55	16.1616	41.3371		150.1	339	-125.849
A	Baoulé	187	144	77.0053		12.37	2.24719	81.8335		136	6.4	95.2941
A	Batiébly-Trodrou	402	210	52.2388		25	13.8298	44.6809		41.7	78.6	-88.4892
A	Biélé	206	155	75.2427		36	79	-119.444		40.9	90.2	-120.538
B	Dah	505	356	70.495		21.59	24.4444	-13.2211		52.8	142.2	-169.318
B	Datouzon	208	184	88.4615		23	13.0952	43.0642		33.5	89.3	-166.567
B	Déoulé	347	258	74.3516		23	10	56.5217		138.8	253.4	-82.5648
B	Diéhébly	467	448	95.9315		2.56	0	100		11.2	0	100
A	Dio	218	202	92.6606		15	0	100		44.4	0	100
A	Domobly	348	333	95.6897		14.14	12.6316	10.6678		428.1	14.2	96.683
A	Dompleu	367	355	96.7302		25.53	11.1111	56.4782		84.3	65.9	21.8268
B	Dongouiné	520	320	61.5385		17	11.7021	31.164		115	223.4	-94.2609
B	Douandrou I	288	218	75.6944		27.78	28	-0.791937		109.5	70.4	35.7078
B	Gan I	713	660	92.5666		14.14	6.32911	55.2396		39.4	48	-21.8274
A	Gbeunta	465	427	91.828		10.2	1	90.1961		55.9	4.8	91.4132
A	Gnoahé	242	144	59.5041		25	17.7083	29.1667		48.3	487.2	-908.696
B	Gongouiné I	326	295	90.4908		23.23	11.1111	52.1691		62.3	22	64.687
B	Gouélé	218	206	94.4954		17.44	14.2857	18.0865		130.4	12	90.7975
A	Gregbeu	835	424	50.7784		14.29	0	100		26.7	0	100
B	Guéhiébly	754	712	94.4297		15.63	11.5385	26.1775		56.9	197.5	-247.1
B	Guessabo 2	1487	1395	93.813		21.88	37.5	-71.3894		62.3	67.9	-8.98876
B	Guinglo - Zagna	221	159	71.9457		11.43	6	47.5066		28.8	24.7	14.2361
B	Kassiapleu	437	422	96.5675		29	26	10.3448		223	153.7	31.0762
A	Klangbolably	210	157	74.7619		15.63	2.40964	84.5832		13.2	379.2	-2772.73
B	Koua	671	661	98.5097		26	9.47368	63.5628		19.5	38.4	-96.9231
B	Koulouan	410	374	91.2195		19	34	-78.9474		217.1	79.2	63.5191
A	Kpangoin	484	448	92.562		19.59	10.101	48.4379		262.1	83.8	68.0275
B	Kuissra - Béoua	337	232	68.8427		8.54	3.22581	62.2271		30.2	112.7	-273.179
A	Léma-Gogoin	313	163	52.0767		23.71	6.06061	74.4386		35	28	20
B	Mahinahi	298	280	93.9597		20.21	4.3956	78.2503		42.3	48.4	-14.4208
B	Mangoin	521	478	91.7466		41	7.05882	82.7834		178	30.4	82.9213
A	Mona	602	568	94.3522		13.54	3.09278	77.1582		65.8	8.5	87.0821
A	Ouroné	192	186	96.875		14	8	42.8571		78.8	85.3	-8.24873
A	Piandrou	277	189	68.231		27	15.7895	41.5205		71.2	309.1	-334.129
A	Pona 2	404	386	95.5446		1.19	0	100		8	0	100
A	Séba - Péhai	180	174	96.6667		21.28	2.10526	90.1068		242.4	14.4	94.0594
B	Sémien	929	816	87.8364		24	0	100		90.5	0	100
A	Séohoun-Guiglo	338	313	92.6036		12	20.6897	-72.4138		12.8	66.2	-417.188
A	Siambly	766	731	95.4308		7	0	100		20.1	0	100
B	Sin-Houyé	504	432	85.7143		13	5.55556	57.265		178.8	83.5	53.2998
A	Takouaebly	185	142	76.7568		24.49	15	38.7505		125.9	41.8	66.799
A	Taobly I & II	549	403	73.4062		19.51	7.07071	63.7585		25.9	71.1	-174.517
A	Tobly Bangolo	541	478	88.3549		24.73	7	71.6943		33	5.5	83.3333
B	Voungoué	567	510	89.9471		33.7	14.2857	57.6092		83.7	37.5	55.1971
B	Yaloba	216	162	75		14.14	7.21649	48.964		13.9	247.1	-1677.7
A	Yaoudé	408	130	31.8627		12.09	2.24719	81.4128		222.5	7.2	96.764
A	Zê	236	231	97.8814		27	20	25.9259		71.4	31.4	56.0224
B	Ziondrou	221	203	91.8552		31.58	62	-96.3268		81	105.8	-30.6173
B	Zouatta II	447	423	94.6309		12.63	7	44.5764		80.1	54.2	32.3346
B	Zoukougbeu	1731	1107	63.9515		13.48	10.5263	21.9116		22.6	23	-1.76991
